# Supplementary material for: Homozygous TNNI3 Mutations and Severe Early Onset Dilated Cardiomyopathy: Patient Report and Review of the Literature
Source: Genes (Basel). 2023 Mar 19;14(3):748. doi: 10.3390/genes14030748 (PMC10048074; doi:10.3390/genes14030748)
Supplement: Supplementary file 1 [file genes-14-00748-s001.zip]

Archive with 1 entries (1 files):
- genes-2283591-supplementary.xlsx
