# Supplementary material for: Homozygous TNNI3 Mutations and Severe Early Onset Dilated Cardiomyopathy: Patient Report and Review of the Literature
Source: Genes (Basel). 2023 Mar 19;14(3):748. doi: 10.3390/genes14030748 (PMC10048074; doi:10.3390/genes14030748)
Supplement: Supplementary file 1 [file genes-14-00748-s001.zip › genes-2283591-supplementary.xlsx]

## Sheet: Table S1
Patient	Reference	Sex	Ethnicity	Age at clinical diagnosis	Cardiac phenotype	Relationship	Genotype (TNNI3)						Parents’ genotype		Parents’ phenotype
							HGVS cDNA	Region	HGVS Protein	Consequence	ACMG	Zygosity	Father	Mother	Father	Mother
1	18	M	UK	27 years	DCM	proband	NM_000363.4:c.4C>T (5C>T)	Exon 1	NP_000354.4:p.Ala2Val	Missense	LP	Homozygous	Carrier	Carrier	Unaffected	Unaffected
2	18	F	UK	29 years	DCM	sister ( patient 1)	NM_000363.4:c.4C>T (5C>T)	Exon 1	NP_000354.4:p.Ala2Val	Missense	LP	Homozygous	Carrier	Carrier	Unaffected	Unaffected
3	24	F	French	3 years	DCM	-	NM_000363.5:c.150G>A	Exon 4	NP_000354.4:p.Lys50Lys	Splice site variant	P	Homozygous	Carrier	Carrier	Unaffected	Unaffected
4	25	F	Mennonite	14 months	DCM	-	-	Exon 8	-	Partial gene deletion	P	Homozygous	Carrier	Carrier	NS	NS
5	26	F	Greek	42 years	RCM	proband	NM_000363.4:c.586G>C	Exon 8	NP_000354.4:p.(Asp196His)	Missense	LP	Homozygous	Carrier	Carrier	Unaffected	Asymptomatic Prominent apical trabeculations at cardiac ultrasound
6	26	F	Greek	41 years	RCM	twin sister (patient 5)	NM_000363.4:c.586G>C	Exon 8	NP_000354.4:p.(Asp196His)	Missense	LP	Homozygous	NS	NS	NS	NS
7	26	M	Greek	45 years	HCM	brother (patient 5)	NM_000363.4:c.586G>C	Exon 8	NP_000354.4:p.(Asp196His)	Missense	LP	Homozygous	NS	NS	NS	NS
8	27	M	Caucasian	15 months	DCM	-	NM_000363.5:c.204del	Exon 5	NP_000354.4:p.Arg69Alafs*8	Frameshift	P	Homozygous	Carrier	Carrier	NS	NS
9	27	F	Caucasian	1 year	LVNC	-	NM_000363.4:c.24+2T>A	Intron 2	-	Splice site variant	P	Homozygous	NS	NS	Unaffected	Unaffected
10	28	M	Egyptian	7 years	LVNC+DCM	-	NM_000363.5:c.258del	Exon 5	NP_000354.4:p.Leu88fs	Frameshift	P	Homozygous	NS	NS	Unaffected	Unaffected
11	29	-	-	Pediatric (median age of the cohort 1.4 years)	DMC	-	NM_000363.4:c.204del	Exon 5	NP_000354.4:p.Arg68Argfs*8	Frameshift, protein truncation	P	Homozygous	Carrier	Carrier	NS	NS
12	30	F	Moroccan	9 months	DCM	-	NM_000363.4:c.204del	Exon 5	NP_000354.4:p.(Arg69fs*8)	Frameshift	LP	Homozygous	Carrier	Carrier	NS	NS
13	30	F	Italian	10 months	DCM	-	NM_000363.4:c.204del	Exon 5	NP_000354.4:p.(Arg69fs*8)	Frameshift	LP	Homozygous	Carrier	Carrier	NS	NS
14	30	F	-	12 months	DCM	-	NM_000363.4:c.24+2T>A	Intron 2	-	Splice site variant	LP	Homozygous	Carrier	Carrier	NS	NS
15	22	F	Portuguese	3 years	DCM	proband	NM_000363.5:c.150G>A	Exon 4	NP_000354.4:p.Lys50Lys	Splice site variant	P	Homozygous	Carrier	Carrier	Unaffected	Unaffected
16	22	F	Portuguese	2 years	DCM	sister (patient 15)	NM_000363.5:c.150G>A	Exon 4	NP_000354.4:p.Lys50Lys	Splice site variant	P	Homozygous	Carrier	Carrier	Unaffected	Unaffected
17	22	F	French	11 months	DCM	-	NM_000363.5:c.204del	Exon 5	NP_000354.4:p.Arg69Alafs*8	Frameshift	P	Homozygous	NS	NS	NS	NS
18	22	F	French	2 months	DCM	-	NM_000363.5:c.204del	Exon 5	NP_000354.4:p.Arg69Alafs*8	Frameshift	P	Homozygous	Carrier	Carrier	Cardiac MRI: subnormal left ventricular ejection fraction (52%) and increased extracellular volume (45%)	Unaffected
19	22	M	French	7 months	DCM	-	NM_000363.5:c.204del	Exon 5	NP_000354.4:p.Arg69Alafs*8	Frameshift	P	Homozygous	Carrier	Carrier	Unaffected	Unaffected
20	22	F	French	10 months	DCM	-	NM_000363.5:c.204del	Exon 5	NP_000354.4:p.Arg69Alafs*8	Frameshift	P	Homozygous	NS	NS	NS	NS
21	31	F	Chinese	1 year	DCM	-	NM_000363.4:c.24G>A Deletion of exon 1-8	Exon 2	NP_000354.4:p.(Ala8=)	Splice site variant	LP	Compound heterozygous	Carrier	Carrier	Unaffected	Unaffected
22	Patient A	F	Italian	7 months	DCM	-	NM_000363.5:c.292C>T	Exon 6	NP_000354.4:p.Arg98*	Nonsense	LP	Homozygous	Carrier	Carrier	Unaffected	Unaffected
23	Patient B	M	Moroccan	7 months	DCM	-	NM_000363.5:c.204del	Exon 5	NP_000354.4:p.Arg69Alafs*8	Frameshift	P	Homozygous	Carrier	Carrier	Unaffected	Unaffected
NS: not specified
